# Supplementary material for: Parenting Practices as a Mediator in the Association Between Family Socio-Economic Status and Screen-Time in Primary Schoolchildren: A Feel4Diabetes Study
Source: Int J Environ Res Public Health. 2018 Nov 14;15(11):2553. doi: 10.3390/ijerph15112553 (PMC6265875; doi:10.3390/ijerph15112553)
Supplement: Supplementary file 1 [file ijerph-15-02553-s001.zip]

Archive with 1 entries (1 files):
- ijerph-383176-supplementary.xlsx
