# Supplementary material for: Parenting Practices as a Mediator in the Association Between Family Socio-Economic Status and Screen-Time in Primary Schoolchildren: A Feel4Diabetes Study
Source: Int J Environ Res Public Health. 2018 Nov 14;15(11):2553. doi: 10.3390/ijerph15112553 (PMC6265875; doi:10.3390/ijerph15112553)
Supplement: Supplementary file 1 [file ijerph-15-02553-s001.zip › ijerph-383176-supplementary.xlsx]

## Sheet: Supplementary file 1
ID_child	Groep	COMPLETE	DIF_COMP	BIRTHPAR	birthyear_parent	Age_parent	SEX_CHIL	BIRTHCHI	NUMB_TV	NUMB_PC	NUMB_CON	RULE_TV	RULE_GAM	CONS_TV	RCONS_TV	CONS_GAM	RCONS_GAM	EXP_TV	REXP_TV	EXP_GAME	REXP_GAME	MONI_TV	MONI_GAM	MONI_PA	MOTI_TV	RMOTI_TV	MOTI_PC	RMOTI_PC	MOTI_PA	MODEL_TV	MODEL_PC	MODEL_PC_SQUARE	MODEL_PA	REINF_PA	CHOIC_PA	INVOL_SP	INVOL_CH	BIKE	RACKET	BALL	SPORT_SH	ROPE	SKEELERS	SKATEBOA	STEP	TRAMPOLI	Availability_sportsmaterial	SERUL_TV	SERUL_GA
103061101	1	1		15/03/1977	1977	39	1	09/02/2009	2	4	2	5	5	4	4	4	4	4	4	4	4	4	4	4	4	4	4	4		2			4	4		2	3	1	0	1	1	1	1	1	1	0	7	2	2
103123071	1	1		04/03/1979	1979	37	1	21/11/2007	2	4	1	5	5	4	4	6		5	5	6		4	4	4	4	4	3	3	5	3	4	16	4	4	5	3	3	1		1	1	1	1	1	1	1	8	1	1
108011203	0	1		08/05/1977	1977	39	0	20/11/2008	2	2	3	1	3	1	1	3	3	4	4	4	4	1	1	5			1	1	5	1	1	1	4	5	5	1	1	1		1	1	0	1	1	1	1	7	5
108032208	0	1		19/01/1977	1977	39	1	04/08/2008	3	3	2	3	3					3	3	3	3	3	3	5	4	4	4	4	5	4	5	25	5	5	5	3	3	1	1	1	1	1	1	0	1	1	8
100022103	1	1		03/12/1976	1976	40	1	03/08/2008	3	6	2	1	1	6		6		6		6		4	4	5	3	3	5	5	5	3	4	16	2	4	5	2	4	1	0	1	1	1	1	1	0	0	6	5	1
100022104	1	1		30/03/1972	1972	44	1	23/05/2008	2	4	1	3		3	3	6		3	3	6		2	1	2	3	3	6		4	3			3	3	4	3	4	1	0	1	1	1	0	0	1	0	5	3	6
100032103	1	1		16/08/1978	1978	38	0	26/03/2008	3	4	2	4	4	4	4	4	4	2	2	3	3	2	3	3	4	4	3	3	3	4	5	25	3	3	4	3	3	1	0	1	1	1	1	0	1	1	7	4	3
100042104	1	1		15/06/1973	1973	43	0	12/12/2007	4	6	6	5	5	5	5	5	5	5	5	5	5	4	5	5	4	4	4	4	5	3	5	25	4	5	5	4	4	1	1	1	1	0	1	0	1	1	7	1	1
100073105	1	1		22/03/1969	1969	47	1	02/04/2007	2	3	2	3	3	5	5	5	5	5	5	5	5	2	2	4	5	5	5	5	5	5	5	25	5	5	5	5	3	1	1	1	1	1	0	0	1	0	6	1	1
101022107	0	1		23/06/1977	1977	39	0	06/06/2008	3	3	3	2	2	3	3	3	3	3	3	3	3	3	3	3	4	4	4	4	6	4	5	25	3	4	5	3	3	1	1	1	1	1	1	1	1	1	9	3	3
102011106	0	1		10/03/1976	1976	40	1	20/03/2009	4		6	3	3	5	5	5	5	4	4	4	4	4	4	4			4	4	5	5	5	25	3	4	5	2	5	1	1	1	1	1	0	1	0	1	7	1	1
102021112	0	1		12/05/1978	1978	38	0	04/07/2009	2	6	2	5	5	4	4	4	4	3	3	3	3	4	4	5	4	4	4	4	4	5	5	25	2	4	5	3	3	1	1	1	1	1	0	1	1	1	8	1	1
102022108	0	1		18/04/1980	1980	36	0	06/02/2008	3	2	2	5	5	5	5	5	5	5	5	5	5	5	5	5	5	5	5	5	5	4	5	25	5	5	4	4	3	1	1	1	1	1	1	0	0	1	7	1	1
102023104	0	1		15/07/1975	1975	41	1	04/10/2007	2	4	2	2	2	3	3	3	3	4	4	4	4	3	3	4	4	4	4	4	4	3	4	16	5	4	5	4	2	1	1	1	1	1	1	1	1	1	9	4	4
102023114	0	1		12/05/1978	1978	38	0	04/03/2007	2	6	2	5	5	4	4	4	4	3	3	3	3	4	4	5	4	4	4	4	4	5	5	25	2	4	5	3	3	1	1	1	1	1	0	1	1	1	8	1	1
102032107	0	1		21/04/1978	1978	38	1	14/12/2007	3	3	4	4	4	4	4	4	4	2	2	2	2	4	4	4	6		4	4	6	3	3	9	2	5	5	1	5	1	1	1	1	1	1	0	1	1	8	2	2
102033101	0	1		20/06/1980	1980	36	1	19/04/2007	2	3	1	3	1	3	3	6		3	3	6		3	1	3	4	4	1	1	4	4	5	25	3	3	4	2	3	1	1	1	1	1	0	0	1	1	7	3	6
102041102	0	1		17/04/1977	1977	39	0	02/01/2009	2	3	1	5	5	5	5	6		4	4	6		5	5	5	4	4	6		5	3	5	25	2	5	4	2	3	1	0	1	1	1	0	1	1	1	7	2	6
102041105	0	1		26/01/1978	1978	38	1	24/04/2009	3	4	1	4	4	4	4	4	4	3	3	3	3	4	4	5	3	3	4	4	4	4	4	16	2	5	4	3	3	1	1	1	1	1	1	0	0	1	7	2	2
102041109	0	1		01/10/1983	1983	33	1	07/09/2009	3	4	2	3	2	4	4	4	4	5	5	5	5	2	1	4	3	3	2	2	1	3	5	25	5	5	4	1	2	1	0	1	1	1	1	0	1	1	7	2	2
102043103	0	1		18/10/1972	1972	44	1	27/04/2007	3	4	1	3	4	4	4	4	4	4	4	4	4	4	4	4	3	3	3	3	3	4	4	16	2	4	4	2	3	1	1	1	1	1	0	0	1	0	6	1	1
102043205	0	1		22/11/1979	1979	37	1	02/01/2007	3	5	2	2	5	2	2	5	5	5	5	5	5	2	4	2	6		6		6	2	1	1	3	3	4	3	4	1	0	1	1	1	1	0	1	0	6	2	2
102053308	0	1		14/12/1978	1978	38	0	18/10/2007	3	4	2	5	5	4	4	4	4	3	3	3	3	3	3	2	4	4	4	4	4	2	5	25	3	3	3	2	3	1	0	1	1	0	0	1	1	0	5	1	1
102063103	0	1		08/06/1974	1974	42	0	14/11/2006	2	4	4	3	4	3	3	4	4	4	4	4	4	2	2	3	3	3	4	4	4	3	5	25	1	3	4	1	3	1	0	1	1	0	1	1	1	1	7	3	2
102072103	0	1		08/11/1974	1974	42	1	06/06/2008	2	2	1	4	4	3	3	4	4	4	4	2	2	4	4	4	3	3	6		4	3	5	25	3	3	4	3	3	1	1	1	1	1	1	0	1	0	7	3	6
102072106	0	1		06/05/1978	1978	38	1	10/12/2008	3	4	3	2	2	2	2	2	2	2	2	2	2	2	2	2	2	2	2	2	5	2	4	16	2	3	4	2	3	1	1	1	1	1	1	0	1	1	8	2	2
102072107	0	1		03/04/1978	1978	38	1	04/12/2008	2	6	3	4	4	4	4	4	4	5	5	5	5	3	4	4	4	4	5	5	5	4	5	25	3	4	4	2	3	1	1	1	1	1	1	1	1	0	8	4	3
102072201	0	1		18/05/1978	1978	38	1	10/01/2009	3	5	1	3	3	3	3	3	3	3	3	3	3	1	1	4	3	3	3	3	2	4	3	9	2	4	4	2	3	1	1	1	1	1	1	1	1	1	9	2	2
102072207	0	1		03/10/1980	1980	36	0	17/11/2007	3	5	3	3	3	4	4	4	4	4	4	4	4	2	2	2	4	4	3	3	4	3	5	25	2	4	3	3	4	1	1	1	1	1	1	0	1	1	8	3	3
102073106	0	1		08/04/1985	1985	31	1	12/04/2007	4	5	3	2	2	3	3	3	3	3	3	3	3	2	2	4	4	4	4	4	4	3	3	9	2	4	4	2	3	1	1	1	1	1	1	1	1	0	8	4	4
103012103	1	1		14/10/1978	1978	38	0	11/12/2008	4	2	5	4	5	3	3	5	5	3	3	3	3	3	4	5	4	4	5	5	1	2	5	25	4	5	5	2	1	1	1	1	1	0	1		1	0	6	1
103013102	1	1		11/12/1977	1977	39	0	30/10/2007	5	5	2	5	5	3	3	5	5	5	5	5	5	4	4	4	2	2	2	2	4	4	4	16	5	5	5	3	5	1	1	1	1	1	1	1	1	1	9	1	1
103023201	1	1		29/08/1977	1977	39	1	15/10/2007	2	2	1	4	5	3	3	6		4	4	6		4	1	4	5	5	1	1	5	3	1	1	2	4	5	2	2	1	0	1	1	1	0	0	0	1	5	1	2
103032103	1	1		03/01/1977	1977	39	0	23/01/2008	2	3	1	4	4	5	5	5	5	5	5	5	5	2	4	4	4	4	4	4	4	4	4	16	3	4	4	3	3	1	1	1	1	1	1	0	1	1	8	1	1
103032109	1	1		02/11/1971	1971	45	0	12/12/2008	4	3	3	4	4	4	4	4	4	5	5	5	5	5	5	5	4	4	4	4	5		5	25	2	5	5	3	3	1	1	1	1	1	0	1	1	0	7	2	2
103033101	1	1		19/06/1969	1969	47	1	13/02/2007	3	4	3	4	3	4	4	4	4	4	4	4	4	3	3	3	4	4	4	4	4	5	5	25	3	4	3	2	3	1	1	1	1	1	1	1	1	1	9	2	2
103042104	1	1		26/12/1969	1969	47	0	07/01/2008	4	6	2	4	3	2	2	4	4	4	4	4	4	2	2	2	4	4	3	3	4	2	2	4	2	4	4	4	4	1	1	1	1	0	1	1	1	0	7	2	2
103062303	1	1		02/05/1977	1977	39	0	28/05/2008	2	2	1	2	5	4	4	5	5	4	4	4	4	4	4	2	3	3	2	2	3	2	5	25	2	3	4	2	3	1	0		1	0	0	0	0	1	3	4	4
103093108	1	1		13/07/1977	1977	39	0	12/05/2007	3	4	5	2	5	3	3	4	4	4	4	5	5	3	5	5	3	3	5	5	5	5	5	25	5	4	4	3	2	1	1	1	1	0	1	1	1	0	7	3	1
103122203	1	1		20/11/1985	1985	31	0	03/09/2006	3	2	3	5	5	4	4	5	5	5	5	5	5	5	5	2	5	5	5	5	5	5	5	25	5	5	5	3	4	1	0	1	1	1	0	0	0	0	4	1	1
103123203	1	1		23/08/1974	1974	42	1	07/03/2007	3	6	3	1	4	2	2			4	4	4	4		3	3	3	3	4	4	4	2	2	4	2		4	2	4	1	1	1		1	0	0		1	5	3	2
103123204	1	1		13/03/1975	1975	41	1	06/06/2007	2	4	2	3	3	3	3	3	3	4	4	4	4	3	3	2	4	4	4	4	3	3	4	16	4	4	4	3	3	1	1	1	1	1	0	0	1	1	7	3	3
103131201	1	1		22/12/1976	1976	40	1	01/04/2009	4	4	1	4	4	4	4	4	4	4	4	4	4	2	2	2	2	2	2	2	2	3	4	16	1	3	4	2	4	1	1	1	1	1	1	1	1	0	8	3	3
103132103	1	1		16/10/1963	1963	53	0	10/10/2007	4	6	3	2	3	2	2	3	3	3	3	3	3	2	3	3	2	2	3	3	4	2	5	25	2	3	4	1	3	1	1	1	1	1	1		1	0	7	3	3
103132202	1	1		03/08/1970	1970	46	1	09/09/2008	2	4	1	5	5	4	4	5	5	4	4	4	4	4	4	5	5	5	5	5	5	5	5	25	2	4	5	3	3	1	1	1	1	1	1	0	1	1	8	3	2
104011102	0	1		30/08/1976	1976	40	0	22/09/2009	2	6	4	5	5	5	5	5	5	3	3	3	3	4	4	4	3	3	3	3	4	3	4	16	3	2	4	3	3	1	1	1	1	1	1	1	1	0	8	1	1
104011201	0	1		29/08/1979	1979	37	1	24/11/2008	4	3	3	5	5	4	4	4	4	5	5	5	5	5	5	5	3	3	1	1	1	2	1	1	4	5	4	4	4		0	1	1	1	0	0	1		4	1	1
104012104	0	1		28/01/1981	1981	35	1	11/04/2008	2	3	2	5	5	5	5	5	5	5	5	5	5	5	5	5	6		4	4	1	1	1	1	2	5	5	1	5	1	0	1	1	1	1	1	0	0	6	1	1
104013103	0	1		29/08/1979	1979	37	1	01/07/2007	4	3	3	5	5	4	4	4	4	5	5	5	5	5	5	5	4	4	1	1	4	2	1	1	4	5	4	4	4	1	0	1	1	1	0	0	1	1	6	1	1
104013107	0	1		30/09/1978	1978	38	0	20/12/2007	4	4	4	2	5	4	4	4	4	4	4	5	5	4	5	4	3	3	3	3	4	4	5	25	2	4	5	2	3	1	1	1	1	1	1	0	1	1	8	3	2
104021103	0	1		21/05/1968	1968	48	1	15/09/2009	2	5	3	3	3	4	4	5	5	2	2	3	3	1	5	5	1	1	1	1	6	1	1	1	1	2	5	1	3	1	1	1	1	1	1	0	1	1	8	2
105011111	1	1		17/11/1984	1984	32	1	09/06/2009	3	5	1	4	5	4	4	6		5	5	6		3	5	5	4	4			5	4	5	25	2			3	4	1	1		1	1	1	1	0	1	7	4	6
105012103	1	1		24/01/1982	1982	34	0	25/08/2008	3	5	6	4	4	5	5	5	5	4	4	4	4	4	5	4	5	5	5	5	4	4	4	16	3	2	3	2	2	1	0	1	1	1	0	0	1	0	5	2	2
105031201	1	1		18/07/1975	1975	41	0	19/12/2008	2	5	2	4	4	4	4	4	4	5	5	5	5	2	4		4	4	4	4	4	3	3	9	1	4	3	1	2	1	0		1	1	0	0	1	1	5	2	2
105032304	1	1		08/06/1976	1976	40	0	24/06/2005	5	2	4	3	3	3	3	3	3	3	3	3	3	3	3	3	4	4	4	4	4	4	4	16	1	4	4	3	4	1	1	1	1	1	1	1	1	0	8	2	2
105042310	1	1		25/05/1980	1980	36	1	26/09/2008	3	4	3	3	5	4	4	5	5	4	4	4	4	2	4	2	4	4	4	4	4	1	4	16	3	3	4	3	3	1	0	1	1	1	1	1	1	1	8	1	1
105051210	1	1		09/02/1980	1980	36	0	25/09/2008	2	3	1	4	4	4	4	4	4	5	5	5	5	4	5	5	4	4	5	5	5	4	5	25	2	5	5	1	3	1	1	1	1	1	1	1	1	1	9	2	2
105052209	1	1		10/11/1978	1978	38	0	30/06/2008	3	4	3	4	4	4	4	4	4	5	5	5	5	3	3	4	4	4	4	4	5	3	4	16	2	5	5	2	2	1	0	1	1	1	0	0	1	1	6	2	2
105061205	1	1		07/04/1986	1986	30	0	10/03/2009	3	6	2	3	3	3	3	3	3	4	4	4	4	4	4	4	6				6	1	1	1	3	4	4	4	4	1	1	1	1	1	1	1	1	1	9	6
105062101	1	1		26/02/1970	1970	46	1	14/07/2008	2	4	2	3	4	4	4	5	5	5	5	5	5	4	5	5	4	4	5	5	5	3	3	9	2	5	5	2	4	1	1	1	1	1	1	0	1	0	7	1	1
105062202	1	1		03/07/1981	1981	35	1	31/12/2008	3	5	3	5	5	4	4	4	4	4	4	4	4	4	4	4	5	5	5	5	4	5	5	25	5	5	5	3	5	1	1	1	1	1	0	0	1	1	7	1	1
105063105	1	1		26/10/1981	1981	35	0	02/11/2006	2	5	3	4	5	2	2	2	2	2	2			5	1	1	5	5	5	5	3		5	25	4	5	5	3	5	1	1	1	1	0	0	1	1	0	6	1
105063109	1	1		24/08/1982	1982	34		13/08/2007	2	4	4	3	4	4	4	5	5	5	5	5	5	3	4	5	4	4	3	3	5	2	5	25	2	5	5	2	4	1	1	1	1	1	1	0	1	1	8	3	2
105081308	1	1		20/09/1977	1977	39	1	19/03/2009	3	6	5	4	4	4	4	4	4			5	5	4	4	2	4	4	4	4		3	4	16	3	5	3	3	4	1	1	1	1	1	1	1	1		8	4	3
105083202	1	1		12/12/1980	1980	36	0	22/06/2007	2	3	1	4	4	3	3	4	4	5	5	5	5	3	4	3	4	4	4	4	3	3	4	16	3	2	4	3	3	1	1	1	1	1	0	0	1	1	7	4	4
105083203	1	1		25/10/1971	1971	45	0	23/01/2007	3	6	1	4	4	4	4	4	4	4	4	4	4	4	4	4	3	3	3	3	3	2	3	9	4	2	4	2	4	1	1	1	1			1	1	0	6	3	3
105091204	1	1		23/06/1977	1977	39	0	11/10/2009	3	6	2	3	4	5	5	5	5	5	5	5	5	4	4	4	4	4	4	4	4	5	4	16	4	4	5	2	4	1	1	1	1	0	0	0	1	1	6	3	2
105103101	1	1		15/03/1966	1966	50	1	17/09/2007	3	2	2	3	4	4	4	4	4	3	3	3	3	4	4	3	4	4	4	4	4	4	5	25	3	3	5	2	5	1	1	1	1	1	0	0	1	0	6	3	3
105103105	1	1		20/04/1980	1980	36	0	12/01/2006	2	5	3	4	5	5	5	5	5	5	5	5	5	4	4	4	4	4	4	4	5	4	4	16	3	3	3	2	2	1	1	1	1	1	0	0	1	0	6	2	2
106011103	0	1		20/03/1979	1979	37		25/11/2009	3	4	2	5	5	4	4	5	5	4	4	5	5	4	5	5	5	5	6		5	4	5	25	4	4	4	3	3	1	1	1	1	1	1	1	1	1	9	1	1
106012101	0	1		02/06/1977	1977	39	0	03/12/2007	3	5	2	5	5	5	5	5	5	5	5	5	5	4	5	5	6		6		5	4	5	25	1	4	5	1	4	1	1	1	1	0	1	1	0	0	6	2	1
106012105	0	1		27/06/1983	1983	33	0	23/12/2008	2	3	3	4	4	4	4	4	4	3	3	3	3	4	4	3	3	3	3	3	4	3	5	25	2	3	4	2	3	1	1	1	1	1	0	0	1	1	7	2	2
106013204	0	1		20/03/1979	1979	37	0	26/01/2007	3	4	2	5	5	4	4	5	5	4	4	5	5	4	5	5	5	5	6		5	4	5	25	4	4	4	3	3	1	1	1	1	1	1	1	1	1	9	1	1
106021203	0	1		28/11/1982	1982	34	0	21/07/2009	2	5	2	3	4	4	4	3	3	2	2	3	3	1	4	4	3	3	3	3	3	3	4	16	2	4	4	1	1	1	1	1	1	1	0	0	1	1	7		3
106021301	0	1		08/08/1981	1981	35	0	20/05/2009	3	5	3	4	4	4	4	4	4	4	4	4	4	3	4	4	4	4	3	3	2	2	4	16	3	4	3	3	4	1		1	1	1	1	1	0	1	7	3	2
106022504	0	1		26/01/1968	1968	48	1	23/01/2008	3	4	1	4	5	4	4	5	5	5	5	5	5	5	5	4	4	4	4	4	5	3	4	16	3	5	4	4	5	1	0	1	1	1	1	1	1	1	8	1	1
106023103	0	1		03/03/1981	1981	35	1	23/02/2007	2	3	2	4	2	4	4	2	2	3	3	3	3	3	2	2	6		6		6	3	4	16	3	3	4	2	3	1	1	1	1	1	1	0	1	1	8	3	6
106023302	0	1		02/12/1976	1976	40	0	04/09/2007	3	3	2	5	5	4	4	5	5	5	5	5	5	5	5	5	4	4	4	4	6	5	5	25	3	5	5	2	3	1	1	1	1	0	1	1	1	1	8	1	1
106031103	0	1		09/01/1986	1986	30	1	04/05/2009	4	6	2	3		3	3			3	3			2		2	4	4			5	4			2	4	3	2	3	1	1	1	1	1	1	0	1	0	7	3
106031206	0	1		04/07/1986	1986	30	1	08/05/2009	3	4	2	3	5	3	3	5	5	4	4	4	4	1	4	5	4	4	4	4	4	3	2	4	2	5	5	3	5	1	0	1	1	1	0	1	1	0	6	1	1
106033105	0	1		21/04/1977	1977	39	0	16/08/2007	3	3	3	2	5	2	2	5	5	5	5	5	5	4	5	5	3	3	4	4	4	3	4	16	5	5	5	2	4	1	1	1	1	0	0	0	1	0	5	1	1
106033106	0	1		22/04/1978	1978	38	0	30/03/2007	6	6	3	2	2	2	2	2	2	2	2	2	2	2	2	2	3	3	3	3	3	1	5	25	4	3	4	2	2	1	1	1	1	1	1	1	1	1	9	3	3
106043104	0	1		07/08/1972	1972	44	0	13/09/2007	2	3	2	3	3	3	3	3	3	5	5	5	5	3	3	4	5	5	5	5	5	5	5	25	3	5	5	1	2	1	1	1	1	1	1	1	1	1	9	3	3
107023101	0	1		19/10/1971	1971	45	0	03/01/2007	2	5	3	4	4	3	3	3	3	5	5	5	5	4	4	4	4	4	4	4	6	1			4	4	1	1	3	1	1	1	1	1	1	1	0	1	8	1	1
107033108	0	1		21/08/1975	1975	41	0	27/05/2007	2	4	3	3	3	3	3	3	3	4	4	4	4	3	3	3	5	5	4	4	5	3	4	16	4	4	4	3	3	1	1	1	1	1	1	1	1	1	9	3	3
107033110	0	1		22/05/1971	1971	45	1	31/12/2007	3	6	3	5	5	5	5	5	5	5	5	5	5	3	5	5	4	4	5	5	5	5	5	25	3	4	3	1	3	1	0	1	1	1	1	1	1	0	7	1	1
108013106	0	1		18/02/1980	1980	36	1	02/01/2007	3	3	1	5	5	5	5	5	5	5	5	5	5	4	4	4	6		6		2	1	1	1	3	2	4	4	3	1	1	1	1	1	0	0	1	1	7	1	1
108013114	0	1		29/04/1972	1972	44	1	23/08/2007	3	3	2	2	2	3	3	3	3	3	3	3	3	1	1	3	3	3	3	3	5	3	2	4	2	4	5	2	2	1	1	1	1	1	1	1	1	1	9	1	1
108023106	0	1		07/11/1970	1970	46	0	10/07/2007	3	2	4	5	5	4	4	4	4	4	4	4	4	5	5	5	4	4	4	4	4	5	5	25	4	5	5	4	3	1	1	1	1	0	1	1	1	1	8	1	1
108023109	0	1		27/03/1978	1978	38	1	03/08/2007	2	4	3	5	5	5	5	5	5	5	5	5	5	5	5	5	4	4	5	5	4	3				5	4	2	3	1	0	1	1	1	1	1	1	0	7	1	1
108023203	0	1		16/09/1978	1978	38	1	19/04/2007	2	6	3	5	5	5	5	5	5	5	5	5	5	4	3	5	5	5	5	5	5	4	5	25	3	5	5	3	4	1	1	1	1	1	1	1	1	1	9	3	2
108031107	0	1		20/05/1980	1980	36	1	18/08/2009	2	2	2	4	4	4	4	4	4	5	5	5	5	4	4	4	4	4	4	4	4	4	5	25	3	4	5	3	3	1	1	1	1	1	1	1	1	1	9	4	4
108032206	0	1		21/01/1982	1982	34	0	15/05/2008	4	3	3	4	4	4	4	4	4	4	4	4	4	3	4	4	4	4	4	4	4	4	4	16	4	4	4	2	2	1	1	1	1	1	1	1	1	1	9	3	2
108032211	0	1		20/03/1985	1985	31	1	12/08/2008	2	4	2	4	4	4	4	4	4	4	4	4	4	4	4	4	4	4	4	4	4	4	3	9	3	4	5	2	3	1	1	1	1	1	1	1	1	1	9	2	2
108042102	0	1		25/06/1974	1974	42	0	08/08/2008	3	3	2	4	4	4	4	4	4	4	4	4	4	4	4	4	4	4	4	4	4	4	5	25	2	4	4	2	2	1	1	1	1	1	0	0	0	1	6	2	2
108051104	0	1		05/04/1969	1969	47	0	07/10/2007	2	2	1	5	5	5	5	5	5	5	5	5	5	4	4	4	5	5	5	5	5	4	5	25	5	5	5	3	4	1	1	1	1	1	1	1	1	1	9	1	1
108052106	0	1		08/05/1974	1974	42	0	05/02/2008	2	4	2	3	4	4	4	4	4	5	5	5	5	4	4	4	4	4	4	4	3	4	4	16	2	3	4	3	3	1	1	1	1	0	0	1	1	1	7	2	2
108061102	0	1		15/02/1986	1986	30	1	13/03/2007	2	2	2	3	3	4	4	4	4	3	3	3	3	2	2	2	3	3	3	3	3	2	2	4	1	4	3	2	4	1	0	1	1	1	1	1	1	0	7	2
108062104	0	1		16/02/1978	1978	38	1	07/10/2008	2	4	1	1	1	6		6		6		6		5	5	5	2	2	6		2	5	5	25	1	5	5	1	5	1	1	1	1	1	1	1	1	0	8	1	6
108063102	0	1		23/01/1967	1967	49	1	04/10/2007	2	3	2	4	3	4	4	4	4	3	3	3	3	4	4	3	3	3	3	3	3	3	4	16	3	3	4	3	3	1	1	1	1	1	0	0	0	0	5	3	3
110012203	0	1		29/05/1974	1974	42	0	25/04/2016	3	5		3	3	4	4	4	4	4	4	4	4	3	3	3	5	5	5	5		4	4	16	4	4	4		4	1	1	1	1	0	1	1	1	1	8		2
110013101	0	1		27/11/1978	1978	38	1	22/05/2007	3	3	3	2	2			6		2	2	6		1	1	4	3	3	6		4	1	1	1	1	3		3	3	1	1	1		1	1	1	1	1	8	1	1
110013102	0	1		03/04/1981	1981	35	0	14/08/2007	4	6	6	2	2	6		6		6		6		1	1	2	2	2	2	2	3	2	2	4	5	5	3	2	2	1	1	1	1	1	0	0	1	1	7	6	6
110022101	0	1		16/03/1982	1982	34	0	31/05/2008	2	4	5	2	4	2	2	4	4	3	3	5	5	1	3	3	3	3	3	3	3	2	4	16	1	3	4	1	3	1	1	1	0	1	0	1	1	1	7	2	1
110031102	0	1		24/08/1981	1981	35	1	12/01/2009	3	2	2	5	5	5	5	5	5	5	5	5	5	5	5	5	5	5	5	5	5	4	5	25	4	5	5	1	3	1	0	0	1	1	0	0	1	1	5	1	1
110032106	0	1		26/04/1983	1983	33	1	06/09/2008	5	5	2	3		2	2	2	2	3	3	3	3	2	2	2	3	3	3	3	3	2			2	4	5	2	4	1	0	1	1	1	1	1	1	1	8	3
110032111	0	1		22/05/1984	1984	32	0	31/08/2008	3	6	6	4	5	3	3	5	5	4	4	4	4	3	4	5	4	4	4	4	4	3	4	16	3	5	5	2	5	1	1	1	1	1	1	1	1	0	8	3	2
110042102	0	1		28/02/1984	1984	32	1	05/12/2008	3	2	1	4		4	4			3	3			3		3	4	4			3	4			2	3	4	3	3	1	1	1	1	1	1	0	0	1	7	3
110042103	0	1		27/04/1972	1972	44	1	01/03/2008	3	4	2	2	2	2	2	2	2	2	2			1	1	4	4	4	4	4	4	4	4	16	3	5	5	3	4	1	1	1	1	1	1	0	0	1	7	4	1
110052103	0	1		28/08/1974	1974	42	0	07/10/2008	4	5	4	2	4	5	5	3	3	4	4	5	5	2	3	2	3	3	4	4	3	1	1	1	1	4	5	1	3	1	1	1	1	0	0	0	1	0	5	2	4
110052104	0	1		13/07/1973	1973	43	0	17/06/2008	3	2	1	2	1	3	3	6		3	3	6		2	1	3	4	4	6		4	4	5	25	3	4	4	3	3	1	0	1	1	1	1	0	1	0	6	4	6
110063105	0	1		15/03/1967	1967	49	1	01/03/2007	3	4	1	4	4	4	4	4	4	5	5	5	5	3	3	2	5	5	4	4	5	4	4	16	2	4	5	3	2	1	1	1	1	1	1	1	1	0	8	3	1
110073101	0	1		17/06/1980	1980	36	0	25/09/2007	5	5	2	4	5	2	2	4	4	3	3	5	5	4	5	5	4	4	5	5	5	4	5	25	3	4	5	3	5	1	1	1	1	1	1	1	1	1	9	4	1
101013103	0	2		04/06/1971	1971	45	1	23/08/2007	3	6	2	5	5	5	5	5	5	5	5	5	5	3	3	4	4	4	4	4	5	1			3	4	4	1	4	1	1	1	1	1	1	0	1	0	7	1	1
102043209	0	2		13/03/1979	1979	37	1	30/04/2007	4	6	2	1	1	6		6		6		6		1	1	1	3	3	6		3	2	5	25	2	4	4	1	3	1	1	1	1	1	0	0	1	1	7	6	6
102063101	0	2		21/05/1969	1969	47	1	26/10/2007	2	3	1	3		4	4	4	4	3	3	3	3	2	2	2	3	3	3	3	4	3	3	9	2	3	4	2	4	1	0	1	1	1	1	1	1	1	8	2	2
102071209	0	2		06/03/1982	1982	34	0	04/06/2009	3	4	2	4	5	4	4	5	5	3	3	4	4	3	4	2	4	4	3	3	4	2	4	16	3	3	4	3	4	1	1	1	1	1	0	1	1	1	8	2	2
102071210	0	2		30/10/1947	1947	69	0	14/01/2009	2	4	2	5	5	5	5	5	5	5	5	5	5	4	4	4	4	4	4	4	5	4	5	25	2	5	5	3	5	1	0	1	1	0	0	0	1	0	4	1	1
102073202	0	2		23/06/1969	1969	47	0	05/12/2007	3	5	3	5	5	4	4	4	4	4	4	4	4	4	4	4	2	2	3	3	4	2	5	25	4	2	5	3	2	1	1	1	1	0	1	1	1	1	8	3	2
103011109	1	2		13/12/1977	1977	39	0	30/04/2009	2	3	3	2	4	3	3	3	3	4	4	4	4	3	3	2	2	2	5	5	2	3	5	25	1	2	4	2	3	1	1	1	0	1	1	1	1	1	8	1	1
103013105	1	2		09/07/1979	1979	37	0	12/12/2007	4	6	3	2	5	5	5	3	3	1	1	4	4	1	3	1	2	2	4	4	1	3	4	16	1	1	5	2	2	1	1	1	1	0	0	1	1	0	6	1	3
103022102	1	2		30/09/1983	1983	33	0	18/06/2008	5	6	3	4	4	4	4	4	4	5	5	5	5	5	5	5	5	5	5	5	5	4	4	16	2	5	4	2	2	1	1	1	1	1	0	0	1	1	7	1	1
103031206	1	2		24/05/1972	1972	44	0	15/02/2009	2	4	2	4	4	4	4	4	4	3	3	3	3	2	2	2	3	3	3	3	4	3	2	4	2	4	4	2	3	1	1	1	1	1	1	1	1	0	8	2	2
103032210	1	2		08/06/1983	1983	33	0	30/07/2008	2	6	2	4	4	4	4	4	4	3	3	3	3	4	4	4	3	3	2	2	3	5	2	4	1	4	4	1	3	1	1	1	1	0	1	1	1	0	7	2	3
103041105	1	2		20/08/1961	1961	55	0	01/03/2009	3	5	4	3		3	3			3	3	3	3	2	2	4	3	3	3	3		1	2	4	3	5	3	2	3	1	1		1	1	1	1	1	1	8	3	3
103043104	1	2		20/08/1961	1961	55	0	05/11/2007	3	5	4	3	3	3	3	3	3	3	3	3	3	2	2	4	3	3	3	3	5	1	2	4	3	5	3	2	3	1	1	1	1	1	1	1	1	1	9	3	3
104023201	0	2		21/05/1973	1973	43	0	26/10/2006	3	4		4	4	4	4	4	4	5	5	5	5	3	3	3	4	4			4	4	4	16	2	4	5		3	1		1	1	0	1	0	1	0	5	4	3
105022107	1	2		07/03/1970	1970	46	1	23/03/2008	3	3	2	5	5	5	5	5	5	5	5	5	5	5	5	5	4	4	4	4	5	3	5	25	5	5	5	2	3	1	1	1	1	1	1	0	1	1	8	1	1
105033101	1	2		20/09/1967	1967	49	0	29/11/2005	2	4	3	4	4	4	4	4	4	4	4	4	4	4	4	4	4	4	4	4	5	4	4	16	4	4	4	3	3	1	1	1	1	1	1	1		0	7	3	3
105073101	1	2		02/02/1981	1981	35	0	01/10/2007	3	3	2	2	2	3	3	3	3	2	2	2	2	2	2	2	2	2	2	2	4	2	2	4	5	5	5	3	5	1	0	1	1	0	0	0	1	0	4	4	4
106022209	0	2		11/01/1973	1973	43	1	13/05/2008	2	6	1	4	1	4	4	6		2	2	6		1		1	4	4	6		4	3			2	4	4	2	2	1	1		1	1	1	0		0	5	1	1
106022410	0	2		15/05/1970	1970	46	0	21/09/2008	2	4	2	5	5	4	4	5	5	4	4	4	4	4	4	4	4	4	5	5	4	4	3	9	2	3	3	2	3	1	1	1	1	1	1	1	1	1	9	3	2
108012102	0	2		31/08/1970	1970	46	0	23/09/2008	3	4	2	5	5	4	4	5	5	4	4	5	5	2	4	3	3	3	1	1	4	2	5	25	5	5	5	4	3	1	1	1	1	0	0	1	0	1	6	2	1
108013103	0	2		31/08/1970	1970	46	0	29/01/2007	3	4	2	4	5	4	4	5	5	4	4	5	5	2	4	2	2	2	5	5	2	2	1	1	5	5	4	3	3	1	1	1	1	0	0	1	0	1	6	2	1
108013111	0	2		07/05/1980	1980	36	1	06/06/2007	3	5	2	4	5	5	5	5	5	5	5	5	5	1	1	4	3	3	4	4	5	1	1	1	5	5	5	3	5	1	1	1	1	1	1	0	1	1	8	3	2
108042109	0	2		17/11/1976	1976	40	1	07/06/2008	2	6	1	4	3	4	4	3	3	5	5	5	5	2	2	4	4	4	4	4	4	5	5	25	4	5	5	2	4	1	1	1	1	1	0	0	1	0	6	3	3
108052107	0	2		06/05/1953	1953	63	0	15/12/2008	2	2	1	3	1	5	5	5	5	5	5	5	5	1	1	1	5	5	5	5	5	5	5	25	4	5	5	3	5	1	1	1	1	0	0	0	0	0	4	1	1
108053108	0	2		10/02/1971	1971	45	1	08/03/2008	3	3	2	4	4	4	4	4	4	4	4	4	4	5	5	5	5	5	5	5	5	4	5	25		4	5	3		1	1	1	1	1	1	1		1	8	2	2
109013105	0	2		01/07/1982	1982	34	1	04/03/2007	4	4	1	4	4	4	4	4	4	4	4	4	4	4	4	4	6		6		4	4	5	25	3	4	5	2	3	1	1	1	1	1	1	1	1	1	9	1	1
110011206	0	2		13/03/1970	1970	46	1	09/03/2008	3	5	3	3	3	3	3	3	3	3	3	3	3	2	3	3	3	3	3	3	3	3	3	9	3	3	3	3	3	1	1	1	1	1	1	1	1	1	9	3	3
110062205	0	2		11/11/1978	1978	38	1	11/03/2008	3	3	2	2	4	3	3	5	5	2	2	2	2	2	4	5	4	4	4	4	4	2	5	25	2	5	3	2	1	1	1	1	1	1	1	0	1	1	8	3	1
108062201	0	4		19/06/1986	1986	30	1	17/10/2008	2	5	2	4	5	5	5	5	5	1	1	5	5	1	4	5	3	3	5	5	5	2	4	16	5	3	5	3	3	1	0	1	1	1	1	0	1	1	7	1	1
100013113	1	5	Adoptiemoeder	01/09/1972	1972	44	1	25/07/2007	2	3	1	5	5	5	5	5	5	5	5	5	5	4	4	4	3	3	3	3	4	2	1	1	3	4	4	3	3	1	1	1	1	1	1	1	1	0	8	1	1
100013114	1	5	grootmoeder	13/09/1947	1947	69	0	07/11/2007	3	3	2	3	4	3	3	3	3	4	4	4	4	4	4	3	4	4	4	4	6	3	5	25	2	5	5	2	3	0	1	1	1	1	0	0	0	0	4	3	2
110041102	0	.		10/06/1977	1977	39	0	11/10/2009	2	3	1	4	4	4	4	4	4	4	4	4	4	3	4	4	3	3	6		3	4			1	4		2	3	1	0	1	1	0	0	0	0	0	3	1	1
100011107	1	1		01/03/1967	1967	49	1	29/09/2009	3	2	2	4	5	4	4	5	5	4	4	5	5	4	4	4	4	4	5	5	6	5	5	25	4	5	4	4	3	1	1	1	1	1	0	1	1	1	8	2	1
100013111	1	1		14/07/1974	1974	42	1	10/08/2007	2	4	2	2	2	6		6		4	4	4	4	4	2	4	6		5	5	4	5	5	25	2	2	5	1	3	1	1	1	1	1		1	1	1	8	1	4
100013212	1	1		25/06/1968	1968	48	0	11/12/2007	2	5	3	4	5	5	5	5	5	5	5	5	5	4	4	2	5	5	4	4	4	3	5	25	4	4	5	3	4	1	1	1	1	1	1	1	1	1	9	2	2
100041103	1	1		25/09/1977	1977	39	1	09/11/2008	2	3	1	4	4	3	3	4	4	4	4	4	4	4	4	4	4	4	4	4	4	4	5	25	2	3	4	3	2	1	1	1	1	1	1	0	1	1	8	3	2
100042103	1	1		16/09/1975	1975	41	0	13/11/2008	2	3	1	5	5	4	4	6		5	5	6		4	5	4	4	4	6		5	5	5	25	3	5	5	3	2	1	1	1	1	0	1	1	1	1	8	2	6
100043103	1	1		05/06/1981	1981	35	1	06/05/2007	2	3	4	2	3	3	3	3	3	2	2	2	2	2	3	4	3	3	3	3	3	4	4	16	3	4	5	3	3	1	1	1	1	0	1	0	0	0	5	4	4
100073103	1	1		12/02/1977	1977	39	1	12/06/2007	2	5	2	2	2	3	3	6		3	3	6		1	1	1	3	3	6		5	4	5	25	3	5	5	2	5	1	1	1	1	1		1	1	1	8	4	1
101011101	0	1		07/05/1979	1979	37	0	19/06/2007	2	5	1	5	5	4	4	4	4	3	3	3	3	5	5	5	4	4	4	4	4	4	5	25	3	3	5	2	3	1	1	1	1	1	1	0	1	1	8	1	1
102023101	0	1		13/12/1976	1976	40	1	06/02/2007	3	5	2	4	4	3	3	3	3	5	5	5	5	4	4	5	4	4	4	4	5	4	4	16	3	4	5	3	3	1	1	1	1	1	1	0	1	1	8	3	3
102023105	0	1		07/01/1977	1977	39	1	26/07/2007	2	6	4	4	4	4	4	5	5	4	4	4	4	5	4	4	3	3	4	4	5	1	5	25	1	4	4	1	4	1	1	1	1	1	1	1	1	0	8	1	1
102023115	0	1		19/04/1978	1978	38	0	15/06/2009	3	6	4	3	4	3	3	4	4	4	4	5	5	4	5	4	4	4	4	4	4	3	3	9	4	5	5	4	3	1	1	1	1	1	1	1	1	1	9	4	3
102041205	0	1		21/12/1979	1979	37	0	04/02/2009	3	4	2	2	4	3	3	4	4	4	4	5	5	1	4	1	3	3	3	3	3	2	3	9	2	4	4	2	3	1	1	1	1	0	0	1	1	0	6	5	2
102041206	0	1		22/04/1979	1979	37	1	05/02/2009	3	6	1	5	4	5	5	4	4	3	3	3	3	4	4	5	4	4	4	4	4	3	4	16	3	4	4	3	3	1	1	1	1	1	1	0	1	1	8	1	1
102043101	0	1		16/06/1973	1973	43	1	28/04/2007	3	4	2	3	3	4	4	4	4	4	4	3	3	2	3	4	3	3	2	2	3	3	5	25	3	5	3	2	5	1	1	1	1	0	1	1	1	1	8	4	2
102043201	0	1		16/06/1973	1973	43	1	28/04/2007	3	4	2	3	3	3	3	4	4	3	3	4	4	1	1	1	1	1	1	1	3	2	1	1	3	4	4	3	4	1	1	1	1	0	1	1	1	1	8	1	1
102043208	0	1		09/05/1982	1982	34	1	23/07/2007	5	4	2	2	2	6		6		6		6		2	2	3	2	2	2	2	3	3			2	4	4	1	3	1	1	1	1	1	0	0	1	0	6	6	6
102071105	0	1		01/12/1980	1980	36	0	10/02/2009	3	5	2	3	3	2	2	2	2	4	4	4	4	4	4	4	5	5	5	5	5	5	5	25	4	4	5	3	3	1	1	1	1	1	0	1	1	1	8	5	5
102072208	0	1		24/09/1974	1974	42	0	16/06/2008	4	6	2	3	3	3	3	3	3	4	4	3	3	2	2	4	3	3	4	4	4	3	5	25	3	4	5	3	2	1	1	1	1	1	1	1	1	1	9	3	3
102073206	0	1		01/12/1980	1980	36	1	21/09/2007	3	5	2	3	3	2	2	2	2	4	4	4	4	4	4	4	5	5	5	5	5	5	5	25	4	4	5	3	3	1	1	1	1	1	1	1	1	1	9	5	5
103011105	1	1		13/06/1980	1980	36	0	18/04/2009	2	3	2	4	5	4	4	5	5	3	3	3	3	4	4	4	4	4	4	4	4	4	4	16	4	4	5	3	3	1	1	1	1	1	1	1	1	0	8	2	2
103012108	1	1		09/06/1978	1978	38	0	31/05/2008	5	3	5	3	4	4	4	4	4	4	4	4	4	4	4	4	3	3	3	3	4	3	3	9	3	4	4	3	3	1	0	1	1	1	0	0	1	1	6	2	2
103021101	1	1		06/07/1970	1970	46	1	10/04/2009	2	3	2	1	2	4	4	4	4	1	1	1	1	1	1	1	1	1	1	1	4	4	5	25	4	1	4	3	4	1	1	1	1	1	0	1	1	0	7	1	1
103032202	1	1		16/11/1973	1973	43	0	11/02/2008	3	5	3	4	4	4	4	4	4	4	4	4	4	2	2	2	3	3	3	3	3	1	1	1	3	1	3	3	3	1	1	1	1	1	1	1	1	1	9	3	3
103032301	1	1		04/03/1974	1974	42	1	25/08/2016	3	5	3	5	5	5	5	5	5	5	5			5	5	5	5	5	5	5	5	5	5	25	4	4	4	3	3		1	1	1	1	1	1	1		7	1	1
103032303	1	1		31/08/1977	1977	39	0	12/02/2008	3	4	2	4	5	4	4	4	4	5	5	5	5	4	4	4	3	3	3	3	3	3	5	25	2	4	5	2	2	1	1	1	1	1	1	0	1	0	7	1	1
103032305	1	1		17/04/1975	1975	41	0	07/02/2008	2	6	3	4	4	4	4	4	4	4	4	4	4	3	3	4	4	4	4	4	5	4	4	16	1	3	4	1	3	1	1	1	1	1	1	1		0	7	2	2
103032308	1	1		22/10/1981	1981	35	0	07/06/2008	2	2	1	4	5	4	4	6		5	5	6		5	5	5	3	3	6		4	5	5	25	4	2	5	2	2	1	1	1	1	1	1	0	1		7	1
103041107	1	1		09/09/1974	1974	42	0	20/04/2009	3	4	2	1	2	6		3	3	6		4	4	1	1	1	2	2	2	2	5	2	3	9	1	4	5	1	3	1	1	1	1	1	0	1	1	1	8	5	5
103061202	1	1		14/12/1976	1976	40	0	03/12/2009	2	5	2	3	3	4	4	4	4	4	4	4	4	3	3	4	3	3	3	3	3	4	4	16	2	4	4	2	4	1	1	1	1	1	1	0	1	1	8	3
103062203	1	1		08/09/1972	1972	44	1	10/06/2008	2	4	1	4	4	4	4	4	4	4	4	4	4	3	3	4	3	3			5	2	4	16		5	5	2	2	1	1	1	1	1	0	0	0	1	6	1	1
103063203	1	1		11/06/1977	1977	39	0	20/12/2007	2	5	1	3	1	3	3	6		4	4	6		2	3	5	4	4	4	4	4	4	5	25	5	4	4	2	3	1	0	1		0	0	0	1	0	3	3	3
103091104	1	1		19/01/1982	1982	34	0	10/02/2009	3	5	4	4	4	4	4	4	4	5	5	5	5	4	4	4	4	4	4	4	4	4	4	16	2	4	5	3	5	1	1	1	1	1	1	1	1	0	8	2	2
103093106	1	1		12/03/1980	1980	36	1	11/12/2009	4	6	4	5	5	4	4	4	4	5	5	5	5	4	4	5	5	5	5	5	5	5	4	16	3	4	5	2	3	1	1	1	1	1	1	0	1	1	8	1	2
103093110	1	1		07/12/1986	1986	30	0	13/06/2007	2	4	2	3	3	3	3	5	5	4	4	5	5	3	4	5	4	4	4	4	5	4	5	25	3	5	5	3	3	1	0	1	1	1	0	1	1	0	6	1	1
103122206	1	1		01/10/1982	1982	34	1	24/09/2008	2	5	2	4	4	4	4	5	5	4	4	4	4	4	5	5	4	4	5	5	5	4	4	16	4	4	5	3	3	1	1	1	1	1	0	0	1	0	6	2	1
103133108	1	1		12/02/1981	1981	35	0	04/10/2004	2	6	3	5	5	5	5	5	5	2	2	2	2	4	5	4	4	4	4	4	4	2	5	25	5	1	4	1	1	1	1	1	1	1	0	0	1	1	7	1	1
104011103	0	1		16/01/1976	1976	40	1	03/12/2009	3		1	4	5	4	4	6		4	4	6		4	5	5	5	5	6		5	5	5	25	3	5	5	3	3	1	0	1	1	1	1	0	1	1	7	2	6
104012108	0	1		16/01/1976	1976	40	1	05/05/2008	3	4	1	4	5	4	4	6		4	4	6		4	5	5	5	5	6		5	5	5	25	3	5	5	3	3	1	0	1	1	1	1	0	1	1	7	2	6
105022109	1	1		19/05/1978	1978	38	1	05/02/2008	3	6	2	4	4	3	3	4	4	5	5	5	5	3	3	4	5	5	5	5	5	4	4	16	2	4	4	2	3	1	1	1	1	1	1	0	0	1	7	2	2
105042309	1	1		13/08/1981	1981	35	1	04/04/2008	2	3	2	4	4	4	4			5	5	5	5	4	4	4	4	4	4	4	5	4	4	16	4	4	5	2	3	1	1	1	1	1	1	0	1	0	7	2	2
105051205	1	1		20/01/1980	1980	36	0	20/01/2009	3	4	1	4	5	4	4	5	5	4	4	4	4	4	5	1	6		6		6	5	5	25	3	3	5	2	4	1	1	1	1	0	1	1	1	1	8	1	1
105053104	1	1		20/08/1981	1981	35	1	04/09/2007	2		3	2	2	3	3	3	3	3	3	3	3	2	2	4			2	2	5	5	5	25	3	5	5	2	4	1	1	1	1	1	1		1	1	8	2	2
105073102	1	1		16/09/1980	1980	36	0	23/11/2007	3	6	2	2	2	3	3	3	3	2	2	2	2	2	2	2	2	2	3	3	3	4	3	9	2	3	3	2	2	1	1	1	1	1	0	1	1	1	8	4	4
105073108	1	1		31/08/1974	1974	42	0	10/01/2007	2	4	5	1	1	6		6		6		6		1	1	3	4	4	4	4	4	4	5	25	5	2	5	2	1	1	1	1	1	1	1	0	1	1	8	5	5
105073109	1	1		25/06/1971	1971	45	1	30/08/2007	2	6	2	1	1	6		6		6		6		4	4	4	3	3	3	3	3	2	2	4	3	3	4	3	3	1	1	1	1	1	1	1	1	0	8	6	6
105081305	1	1		24/03/1981	1981	35	0	23/07/2009	2	5	2	4	4	4	4	4	4	4	4	4	4	4	4	4	4	4	4	4	4	3	3	9	4	4	3	2	2	1	0	1	1	0	0	0	1	1	5	2	2
105082204	1	1		22/04/1982	1982	34	1	15/05/2008	3	3	1	4	4	3	3	3	3	2	2	2	2	3	3	4	4	4	4	4	5	5	5	25	1	3	5	1	3	1	1	1	1	1	1	0	1	1	8	4	4
106021309	0	1		03/01/1974	1974	42	1	26/04/2009	3	6	2	3	3	3	3	3	3	2	2	4	4	4	4	4	4	4	4	4	4	5	5	25	3	4	4	2	3	1	1	1	1	1	0	0	0	1	6	4	3
106022205	0	1		25/03/1982	1982	34	0	28/07/2008	2	4	4	3	1	4	4	2	2	2	2	2	2	4	4	4	6		5	5	5	1	1	1	1	3	5	2	1	1	0	1	1	1	1	1	1	1	8	3	3
106022703	0	1		29/04/1980	1980	36	1	11/04/2008	3	3	1	5		5	5	6		5	5	6		5		5	5	5	5	5	5	5	5	25	5	5	5	5	4	1	1	1	1	1	0	0	0		5	1	1
106023105	0	1		23/06/1970	1970	46	0	08/02/2007	2	6	1		5	4	4			4	4	4	4	4	4	4	4	4	4	4	4	3			3	3	4	3	3	1	0	1	1	1	1		1	0	6	2	2
106023303	0	1		03/01/1974	1974	42	0	15/02/2007	3	6	2	3	3	3	3	3	3	3	3	4	4	4	4	4	4	4	4	4	4	5	5	25	3	4	4	2	3	1	1	1	1	1	0	0	1	1	7	4	4
106031101	0	1		07/06/1978	1978	38	0	05/09/2009	2	2	1	5	5	6		6		6		6		4	4	4	5	5	5	5	5	5	5	25	3	4	5	2	4	1	1	1	1	1	1	0	1	0	7	1	1
106031104	0	1		30/07/1979	1979	37	0	03/07/2009	2	2	1	2	2	3	3	6		3	3	3	3	4	4	4	5	5	4	4	5	5	5	25	3	4	4	2	2	1	1	1	1	1	1		1	1	8	4	4
106032103	0	1		05/05/1972	1972	44	1	25/03/2008	2	3	2	4	4	4	4	4	4	2	2	2	2	3	4	2	2	2	2	2	2	2	4	16	1	3	3	1	1	1	0	1	1	1	0	0	1	1	6	3	2
106032201	0	1		31/03/1980	1980	36	1	30/12/2008	2	5	1	5		5	5	6		4	4	6		4		4	4	4	6		5	4	5	25	4	3	4	3	4	1	1	1	1	1	1	1	1	1	9	1	1
106033102	0	1		30/07/1973	1973	43	0	14/06/2007	2	2	1	2	2	3	3	6		3	3	3	3	4	4	4	5	5	4	4	5	5	5	25	3	4	4	2	2	1	1	1	1	1	1	0	1	1	8	4	4
106033107	0	1		07/06/1978	1978	38	1	30/03/2009	2	2	1	5	5	5	5	5	5	5	5	5	5	4	4	4	5	5	5	5	5	5	5	25	3	4	5	2	5	1	1	1	1	1	1	0	1	0	7	1	1
106041102	0	1		18/06/1984	1984	32	0	22/11/2009	3	4		5	5	5	5	5	5			5	5	4	5	5	5	5	5	5	5	4			5		5	4	3		1	1	1	1	1	1			6		2
107031107	0	1		26/09/1974	1974	42	1	25/10/2009	3	3	1	1	1	6		6		6		6		1	1	2	3	3	3	3	4	2	2	4	4	4	5	2	1	1	1	1	1	1	0	1	1	1	8	3	3
108011104	0	1		16/11/1982	1982	34	0	01/05/2009	3	3	2	5	5	4	4	5	5	3	3	3	3	2	4	5	3	3	3	3	5	2	5	25	1	5	5	1	4	1	1	1	1	1	0	1	1	0	7	1	1
108012103	0	1		04/03/1971	1971	45	1	25/04/2008			2	2	2	6				6		6		4	4	3	3	3	3	3	3	5				4	5	3	3	1	1	1	1	1	1	1	1	1	9	2	2
109013104	0	1		10/06/1970	1970	46	1	26/01/2007	3	6	3	2	2	4	4	4	4	4	4	4	4	2	2	4	2	2	2	2	4	2	2	4	1	4	5	1	2	1	1	1	1	1	0	0	1	0	6	2	2
108031106	0	1		15/05/1978	1978	38	0	15/09/2009	2	5	2	5	5	4	4	4	4	3	3	3	3	3	3	2	2	2	2	2	2	3	3	9	2	3	5	2	3	1	1	1	1	1	0	0	1	0	6	1	1
108031206	0	1		05/07/1976	1976	40	1	04/09/2009	4	6	4	2	3	3	3	3	3	3	3	4	4	4	5	5	4	4	4	4	5	1	1	1	5	5	5	5	3	1	1	1	1	1	1	1	1	1	9	3	2
108032203	0	1		25/05/1982	1982	34	1	18/11/2008	2	3	1	5	5	5	5	5	5	5	5	5	5	5	5	5	4	4	6		5	5	5	25	3	5	5	3	3	1	0	1	1	1	1	1	1	0	7	1	1
108042106	0	1		31/05/1977	1977	39	0	18/09/2008	3	4	2	4	5	4	4	5	5	3	3	4	4	3	4	4	4	4	4	4	4	4	5	25	3	4	5	3	2	1	1	1	1	0	1	0	1	1	7	2	1
108042110	0	1		31/05/1977	1977	39	0	18/09/2008	3	4	2	4	5	4	4	5	5	3	3	4	4	3	4	4	4	4	4	4	4	4	5	25	3	4	5	3	2	1	1	1	1	0	1	0	1	1	7	2	1
108051102	0	1		29/12/1980	1980	36	1	20/10/2009	2	3	4	2	4	5	5	3	3	2	2	2	2	4	4	2	4	4	4	4	4	5	5	25	2	5	5	2	4	1	0	1	1	1	0	0	1	1	6	5	1
108053106	0	1		17/06/1968	1968	48	0	22/07/2007	1	6	5	4	4	3	3	3	3	4	4	4	4	4	4	4	3	3	4	4	5	5	5	25	2	3	3	4	2	1	1	1	1	1	1	1	1	1	9	4	4
110011204	0	1		20/03/1978	1978	38	1	26/01/2009	2	5	3	3	3	3	3	3	3	4	4	4	4	4	4	4	4	4	5	5	4	3	5	25	3	5	5	3	3	1	1	1	1	1	1	1	1	1	9	2	2
110023111	0	1		22/10/1977	1977	39	1	28/05/2007	2	6	1	3	4	3	3	3	3	2	2	2	2	3	3	2	3	3	3	3	3	2	2	4	4	4	5	3	3	1	1	1	1	1	1	1	1	1	9	3	3
110032103	0	1		25/01/1973	1973	43	1	10/01/2008	1	4	1	4	4	4	4	4	4	5	5	5	5	4	4	4	5	5	5	5	5	5	5	25	4	5	4	3	3	1	1	1	1	1	1	0	1	1	8	1	2
110032104	0	1		27/02/1972	1972	44	1	26/02/2008	2	4	5	4	3	4	4	3	3	5	5	5	5	4	4	3	4	4	4	4	4	5	5	25	4	4	3	3	3	1	1	1	1	1	1	1	1	0	8	3	3
110032109	0	1		07/08/1970	1970	46	1	25/11/2008	3	3	2	4	4	3	3	3	3	4	4	4	4	4	4	3	4	4	4	4	4	5	5	25	3	3		3	2	1	1	1	1	1	1		1		7	2	2
110061201	0	1		18/05/1983	1983	33	0	27/07/2009	3	4	1	2	2	2	2	2	2	4	4	4	4	2	2	2	4	4	4	4	3	4	4	16	3	3	4	2	4	1	1	1	0	1	0	0	0	0	4	5	5
110061204	0	1		19/11/1978	1978	38	1	29/10/2009	1	4	1	4	4	4	4	4	4	5	5			5	5	4	4	4	4	4	4	4	5	25	2	4		3		1	1	1	1	1	1	0	1	1	8	3	3
100031103	1	1		17/07/1981	1981	35	1	04/01/2010	2	4	2	4	4	4	4	4	4	5	5	5	5	5	5	4	4	4	4	4	4	5	5	25	4	5	4	3	3	1	1	1	1	1	0	0	1	1	7	2	2
103013101	1	1		14/01/1983	1983	33	0	17/07/2007	3	3	4	3	3	2	2	2	2	2	2	2	2	3	3	4	4	4	4	4	5	4	4	16	4	3	4	4	3	1	1	1	1	1	1	1	1	0	8	3	3
100011103	1	2		23/07/1971	1971	45	1	20/05/2009	4	4	2	4	4	4	4	4	4	4	4	4	4	4	4	4	3	3	3	3	4	2	4	16	3	5	5	3	3	1	1	1	1	1	1	0	1	1	8	1	1
100021205	1	2		17/11/1979	1979	37	1	01/01/2009	2	4	3	2	3	3	3	4	4	2	2	3	3	3	4	4	4	4	3	3	4	2	4	16	3	4	4	2	2	1	0	1	1	0	1	1	1	0	6	3	3
100022203	1	2		22/10/1970	1970	46	0	14/01/2008	2	6	2	4	4	4	4	4	4	4	4	4	4	2	3	2	4	4	4	4	4	3	4	16	2	3	3	2	3	1	0	1	1	1	1	1	1	0	7	3	3
102011109	0	2		22/02/1979	1979	37	1	24/02/2009	4	5	1	5	5			5	5	4	4	4	4	2	2	3	4	4	4	4	5	5	5	25	4	4	5	3	2	1	1	1	1	1	1		1	1	8	1	2
102022103	0	2		27/02/1980	1980	36	0	06/06/2008	2	3	2	4	4	3	3	3	3	3	3	2	2	3	4	3	3	3	3	3	4	2	2	4	3	2	5	3	2	1	1	1	0	1	1	0	1	1	7	3	3
102043102	0	2		12/01/1979	1979	37	0	09/07/2007	3	5	1	3	5	4	4	4	4	3	3	4	4	3	4	4	3	3	4	4	4	2	5	25	4	4	4	4	3	1	1	1	1	1	0	0	1	1	7	3	2
103023101	1	2		10/12/1971	1971	45	1	07/08/2007	2	6	3	2	5	3	3	3	3	4	4	5	5	4	5	5	4	4	5	5	4	2	3	9	2	3	4	2	2	1	1	1	1	1	1	0	1	1	8	3	2
103061208	1	2		11/09/1970	1970	46	1	14/09/2009	2	3	2	5	5	4	4	5	5	4	4	4	4	4	5	5	4	4	5	5	5	3	5	25	3	3	5	2	3	1	1	1	1	1	1	1	1	1	9	1	1
103063204	1	2		23/06/1974	1974	42	1	29/09/2007	2	5	2	3	3	4	4	4	4	4	4	4	4	3	3	4	3	3	3	3	3	4	4	16	2	4	4	2	4	1	1	1	1	1	1	0	1	1	8	3	3
103091102	1	2		15/12/1980	1980	36	1	02/07/2007	4	6	4	4	4	4	4	5	5	4	4	5	5	4	5	4	4	4	5	5	5	4	3	9	5	4	5	3	4	1	1	1	1	1	1	0	1	1	8	1	1
104011104	0	2		30/08/1977	1977	39	1	09/07/2009	4	6	3	2	4	4	4	4	4	4	4	4	4	2	4	4	2	2	3	3	4		4	16	1	3	3	1	2	1	0	1		1	1	0	1	1	6	2	2
105063106	1	2		08/06/1978	1978	38	0	08/08/2007	2	6	1	2	1	2	2	2	2	3	3	3	3	1	1	1	3	3	1	1	4	2	2	4	3	5	5	3	3	1	1	1	1	1	0	0	1	1	7	2	2
106021204	0	2		27/04/1980	1980	36	0	30/03/2009	4	5	1	4	1	4	4	6		5	5	6		4	1	4	4	4	6		4	2	1	1	4	5	5	5	4	1	1	1	1	1	1	1	1	1	9	2	6
106021405	0	2		23/08/1979	1979	37	0	31/01/2009	2	4	3	5	5	4	4	4	4	5	5	5	5	4	4	5	3	3	3	3	5	3	4	16	3	5	4	3	3	1	1	1	1	0	0	0	1	0	5	1	1
108013107	0	2		08/01/1976	1976	40	1	03/07/2007	2	6	2	5	5	4	4	4	4	4	4	4	4	4	4	4	3	3	3	3	4	4	4	16	4	4	4	3	4	1	1	1	1	0	1	1	1	1	8	2	2
108023101	0	2		06/09/1976	1976	40	1	16/11/2007	4	6	6	4	4	5	5	1	1	3	3	1	1	4	1	4	3	3	1	1	3	1	1	1	3	3	3	1	3	1	1	1	1	1	1	1	1	1	9	4	1
108023206	0	2		22/05/1965	1965	51	0	17/02/2007	3	4	2	4	4	4	4	4	4	5	5	5	5	2	2	2	4	4	4	4	5	4	5	25	4	5	4	3	3	1	1	1	1	1	1	0	1	1	8	2	2
108031101	0	2		23/10/1972	1972	44	0	24/06/2009	3	4	2	4	4	5	5	5	5	4	4	4	4	4	4	5	4	4	4	4	5	4	5	25	5	5	5	5	3	1	1	1	1	0	1	0	1	0	6	2	2
108031204	0	2		03/04/1976	1976	40	0	15/09/2009	2	5	2	4	4	4	4	4	4	5	5	5	5	3	4	4	2	2	3	3	4	4	4	16	1	3	4	2	3	1	1	1	1	1	0	0	1	0	6	1	1
108043104	0	2		13/08/1965	1965	51	0	25/01/2007	2	6	2	4	4	4	4	5	5	4	4	4	4	2	4	2	3	3	4	4	4	3	5	25	2	4	4	2	2	1	0	1	1	0	0	0	1	0	4	2	2
110012205	0	2		22/07/1978	1978	38	0	29/05/2008	2	6	3	3	4	3	3	2	2	3	3	3	3	2	4	3	3	3	4	4	4	3	5	25	3	3	4	3	3	1	1	1	1	1	0	0	1	0	6	3	3
110062203	0	2		30/01/1982	1982	34	0	16/08/2016	3	6	2	2	3	2	2	2	2	2	2	2	2	2	4	3	4	4	3	3	3	1	4	16	2	3	4	2	4	1	1	1	1	1	0	0	0	0	5	4	5
110062206	0	2		01/04/1968	1968	48	0	30/01/2008	2	5	3	3	4	4	4	3	3	3	3	4	4	4	4	4	4	4	5	5	3	4	5	25	4	5	4	3	3	1	1	1	1	1	1	0	1	1	8	3	4
[truncated: 41 more columns]
